# Supplementary material for: Coffee Consumption and Risk of Diabetic Angiopathy: Mediating Role of Gut Microbiota Revealed by Mendelian Randomization
Source: Food Sci Nutr. 2026 Apr 15;14(4):e71728. doi: 10.1002/fsn3.71728 (PMC13083039; doi:10.1002/fsn3.71728)
Supplement: Supplementary file 2 — Table S1: Instrumental variable characteristics and F‐statistics. Table S2: Sensitivity analyses for coffee consumption and DA. Table S3: Multivariable MR results adjusting for confounders. Table S4: Reverse MR results (DA on coffee consumption). Table S5: Full list of gut microbiota—DA causal estimates. Table S6: BWMR validation results for gut microbiota. Table S7: Causal effects of coffee consumption on gut microbiota. [file FSN3-14-e71728-s001.xls]

## Sheet: Table_S1
Single nucleotide polymorphisms used as instrumental variables for coffee consumption
SNP	traits	pval.exposure	effect_allele.exposure	other_allele.exposure	beta.exposure	se.exposure	F	confounders
rs2472297	coffee consumption	1.25e-94	C	T	-0.112858	0.00546844	425.93
rs907389	coffee consumption	1.16e-09	A	C	0.0310611	0.00510436	37.0298
rs66723169	coffee consumption	9.59e-12	C	A	-0.0394811	0.00579537	46.4106	physical activity
rs56113850	coffee consumption	9.09e-10	T	C	-0.0302281	0.00493553	37.5106
rs11127048	coffee consumption	3.41e-09	G	A	-0.030047	0.00508375	34.9328	cholesterol
rs7564708	coffee consumption	1.01e-08	T	C	-0.0374286	0.00653251	32.8282	diabetes mellitus
rs6062678	coffee consumption	1.03e-09	G	T	-0.0302261	0.00495084	37.2739
rs4148155	coffee consumption	1.36e-09	A	G	0.0467989	0.00772241	36.7253	BMI
rs4410790	coffee consumption	2.75e-86	T	C	-0.100176	0.00508825	387.605
rs79624003	coffee consumption	2e-11	A	G	-0.0484273	0.00722117	44.9744
rs1057868	coffee consumption	2.93e-22	C	T	-0.0520407	0.0053635	94.1433	cholesterol
rs2472297	decaffeinated coffee	8.62278e-17	C	T	-0.0140201	0.00168463	69.2617
rs4410790	decaffeinated coffee	1.8743e-14	T	C	-0.0119411	0.0015591	58.6598
rs2327402	decaffeinated coffee	1.07485e-09	G	A	-0.00943226	0.00154681	37.1841
rs4410790	ground coffee	5.63583e-44	T	C	-0.0183792	0.00132145	193.442
rs2472297	ground coffee	1.50655e-38	C	T	-0.0182669	0.00140687	168.586
rs2472297	instant coffee	1.08294e-94	C	T	-0.0204521	0.000990657	426.215
rs2106727	instant coffee	6.42593e-71	A	G	-0.0162931	0.000915069	317.03
rs17685	instant coffee	3.16145e-19	G	A	-0.00876767	0.000978214	80.3342
rs34060476	instant coffee	3.33798e-12	A	G	-0.00895592	0.00128627	48.4793
rs56113850	instant coffee	1.74045e-11	T	C	-0.00599204	0.000890839	45.243
rs1481012	instant coffee	3.7944e-11	A	G	0.00918762	0.00138956	43.7171
rs12902945	instant coffee	6.4253e-11	G	T	-0.00592957	0.000907565	42.6865
rs6062357	instant coffee	3.40272e-10	C	T	-0.00561888	0.000894837	39.4286
rs35198275	instant coffee	6.17078e-10	A	G	0.00800698	0.00129437	38.2667
rs953442	instant coffee	1.46e-08	T	C	-0.00577924	0.00101995	32.1058
rs12046747	instant coffee	3.27654e-08	G	A	0.00591125	0.00106972	30.5364
rs4410790	water consumption	6.07645e-29	T	C	0.0476437	0.00426739	124.648
rs2472297	water consumption	3.49613e-25	C	T	0.0480949	0.00463914	107.479
rs7104568	water consumption	4.85132e-15	A	G	-0.0325759	0.00416002	61.32
rs34579536	water consumption	4.22725e-13	A	G	-0.0355914	0.00491046	52.5346
rs1421085	water consumption	5.49614e-13	T	C	-0.0302198	0.00418996	52.0192
rs2198234	water consumption	7.7383e-13	G	T	-0.0294624	0.00411158	51.3474
rs10009346	water consumption	5.48419e-12	G	A	0.03159	0.00458328	47.5058
rs7160389	water consumption	6.32061e-12	T	C	-0.028294	0.00411715	47.2275
rs17444495	water consumption	6.78527e-12	G	A	-0.0284389	0.00414434	47.0885
rs224415	water consumption	7.98012e-12	G	A	-0.0338019	0.00494259	46.7706
rs4420638	water consumption	8.82251e-12	A	G	-0.0357371	0.00523658	46.574
rs4310286	water consumption	2.18076e-11	T	C	0.0277219	0.00414169	44.8013
rs4603502	water consumption	3.08658e-11	T	C	0.0300664	0.00452645	44.1212
rs11012726	water consumption	1.93357e-10	T	C	0.028619	0.00449523	40.5327
rs17075255	water consumption	3.77237e-10	C	T	0.0305154	0.0048722	39.2273
rs6894366	water consumption	4.63579e-10	C	T	-0.0255819	0.00410561	38.8249
rs11215686	water consumption	5.08347e-10	C	T	0.0255826	0.00411527	38.6449
rs6500789	water consumption	6.60686e-10	A	G	0.0258143	0.0041803	38.1334
rs59414074	water consumption	1.12283e-09	C	T	-0.0415972	0.00682941	37.099
rs11125629	water consumption	1.14853e-09	A	G	-0.0251319	0.0041286	37.0548
rs10817299	water consumption	2.30409e-09	A	G	0.029692	0.00496956	35.6979
rs34579341	water consumption	2.33961e-09	A	G	0.0307097	0.00514204	35.6681
rs34967813	water consumption	2.36494e-09	A	G	0.0263881	0.00441973	35.6471
rs3825036	water consumption	3.63486e-09	G	A	-0.035386	0.00599762	34.8101
rs11660038	water consumption	3.73685e-09	A	G	0.0272703	0.00462566	34.7562
rs1177269	water consumption	3.95132e-09	C	T	0.0243205	0.00413177	34.6476
rs6443362	water consumption	5.59001e-09	C	T	0.024007	0.00411884	33.9724
rs13082395	water consumption	6.08516e-09	A	G	0.0258096	0.00443891	33.8073
rs6557273	water consumption	7.02594e-09	A	G	0.0260035	0.00449087	33.5276
rs11074375	water consumption	7.43224e-09	T	C	0.0239421	0.00414162	33.4183
rs13083557	water consumption	9.85681e-09	G	A	-0.0271608	0.00473748	32.8693
rs17145750	water consumption	1.19383e-08	C	T	0.0318051	0.00557925	32.4969
rs9631031	water consumption	1.43506e-08	G	A	-0.0240931	0.00424986	32.1393
rs2289292	water consumption	1.54403e-08	C	T	0.0247113	0.00436858	31.9971
rs12733867	water consumption	1.82431e-08	A	G	0.0265549	0.00471845	31.6731
rs2303100	water consumption	2.03131e-08	C	T	0.0231562	0.00412817	31.4644
rs9920756	water consumption	2.17886e-08	A	C	-0.0241043	0.00430652	31.3282
rs1520622	water consumption	2.25343e-08	C	T	-0.0251651	0.00450074	31.2629
rs3933088	water consumption	2.47144e-08	T	C	0.0232321	0.00416699	31.0837
rs12198387	water consumption	2.4806e-08	G	A	0.0344517	0.00618009	31.0765
rs7786041	water consumption	3.85085e-08	T	C	0.0351725	0.00639784	30.2232
rs58959216	water consumption	4.24481e-08	A	C	0.0301826	0.00550742	30.0343
rs62317870	water consumption	4.91454e-08	C	T	-0.0264901	0.00485667	29.7502

## Sheet: Table_S2
MR estimates the causal effect of coffee consumption on DA
exposure	outcome	method	nsnp	b	pval	or	or_lci95	or_uci95	PIVW-FDR	P-heterogeneity	egger_intercept	P-intercept	P-MR_PRESSO
Coffee consumption	DA	MR Egger	6	0.58402	0.217658	1.79323	0.819426	3.92431	0.000670625	0.793053	0.016508	0.572504	0.854
		Weighted median	6	0.756253	0.00112644	2.13028	1.3514	3.35807
		Inverse variance weighted	6	0.793526	0.000134125	2.21118	1.47144	3.3228
		Simple mode	6	0.511868	0.188261	1.6684	0.863398	3.22397
		Weighted mode	6	0.737575	0.035507	2.09086	1.26071	3.46764
		BWMR		0.796336	0.000154812	2.2174	1.46781	3.3498
Instant coffee consumption		MR Egger	11	2.60157	0.541784	13.4849	0.004341	41889.7	0.0611291	0.000961857	0.0117447	0.78961	0.008
		Weighted median	11	4.32592	0.00142142	75.6351	5.30267	1078.83
		Inverse variance weighted	11	3.59851	0.0489032	36.5438	1.01739	1312.63
		Simple mode	11	1.24788	0.660617	3.48296	0.0156361	775.834
		Weighted mode	11	4.16877	0.013948	64.6362	4.14309	1008.38
		BWMR		3.38477	0.0753889	29.5113	0.707313	1231.3
Decaffeinated coffee consumption		Inverse variance weighted	2	-1.67278	0.000913432	0.187725	0.0698405	0.504585	0.00153514	0.773137	NA	NA	NA
		BWMR		6.26489	0.00152723	525.785	10.9208	25314
Ground coffee consumption		Inverse variance weighted	2	4.364	0.000921084	78.5709	5.94574	1038.29	0.00153514	0.75356	NA	NA	NA
		BWMR		4.3776	0.0011351	79.6465	5.70525	1111.88
Water consumption		MR Egger	42	-3.64813	0.00445206	0.0260397	0.0024297	0.279074	0.586757	8.138e-05	0.113832	0.00275284	<0.001
		Weighted median	42	0.107988	0.718498	1.11403	0.619288	2.00403
		Inverse variance weighted	42	0.141025	0.586757	1.15145	0.692458	1.91469
		Simple mode	42	0.757273	0.344232	2.13245	0.4521	10.0583
		Weighted mode	42	0.803783	0.354957	2.23398	0.414754	12.0328
		BWMR		0.126834	0.635348	1.13523	0.672072	1.91757

## Sheet: Table_S3
MVMR estimates derived from the IVW method to assess the causal effect of coffee consumption on DA.
exposure	beta	se	pval	lo_ci	up_ci	or	or_lci95	or_uci95
coffee consumption	0.731569	0.366368	0.0458452	0.013488	1.44965	2.07834	1.01358	4.26162
Smoking	0.00095827	0.599846	0.998725	-1.17474	1.17666	1.00096	0.3089	3.24351
exposure	beta	se	pval	lo_ci	up_ci	or	or_lci95	or_uci95
coffee consumption	0.550465	0.222939	0.0135442	0.113505	0.987426	1.73406	1.1202	2.68432
obesity	0.503489	0.122711	4.07747e-05	0.262975	0.744003	1.65448	1.30079	2.10434
exposure	beta	se	pval	lo_ci	up_ci	or	or_lci95	or_uci95
coffee consumption	0.725486	0.22479	0.00124924	0.284897	1.16608	2.06574	1.32963	3.20937
hypertension	0.228012	0.0788202	0.00381816	0.073524	0.382499	1.2561	1.07629	1.46594
exposure	beta	se	pval	lo_ci	up_ci	or	or_lci95	or_uci95
coffee consumption	0.651771	0.278358	0.0192072	0.106189	1.19735	1.91894	1.11203	3.31134
Moderate to vigorous physical activity levels	-0.146081	0.847924	0.863217	-1.80801	1.51585	0.864088	0.16398	4.55329

## Sheet: Table_S4
MR estimates the causal effect of DA on coffee consumption
exposure	outcome	method	nsnp	b	se	pval	lo_ci	up_ci	or	or_lci95	or_uci95	P-heterogeneity	egger_intercept	P-intercept	P-MR_PRESSO
DA	coffee consumption	MR Egger	10	-0.0643654	0.0805448	0.447292	-0.222233	0.0935023	0.937662	0.800729	1.09801	<0.001	0.0166082	0.364202	<0.001
		Weighted median	10	-0.0164628	0.0146298	0.260465	-0.0451373	0.0122116	0.983672	0.955866	1.01229
		Inverse variance weighted	10	0.00959378	0.0239281	0.688463	-0.0373053	0.0564929	1.00964	0.963382	1.05812
		Simple mode	10	-0.0156379	0.0200679	0.455834	-0.0549709	0.0236952	0.984484	0.946513	1.02398
		Weighted mode	10	-0.0267518	0.0169904	0.149817	-0.060053	0.00654929	0.973603	0.941715	1.00657

## Sheet: Table_S5
MR estimates the causal effect of gut microbiota on DA
exposure	outcome	method	nsnp	b	pval	or	or_lci95	or_uci95	P-heterogeneity	egger_intercept	P-intercept	P-MR_PRESSO
Aliivibrio abundance in stool	DA	MR Egger	13	-0.317685	0.736734	0.727832	0.119618	4.4286	0.717402	0.0420988	0.308394	0.731
		Weighted median	13	0.623739	0.141705	1.86589	0.812035	4.28744
		Inverse variance weighted	13	0.610127	0.0467314	1.84066	1.00885	3.35832
		Simple mode	13	0.930101	0.204738	2.53477	0.650974	9.86989
		Weighted mode	13	0.930101	0.206284	2.53477	0.647745	9.91909
An7 abundance in stool		MR Egger	14	0.529651	0.501706	1.69834	0.379431	7.60179	0.0337017	0.0222075	0.654374	0.058
		Weighted median	14	0.777959	0.0288997	2.17702	1.08336	4.37477
		Inverse variance weighted	14	0.847314	0.00722521	2.33337	1.25745	4.32989
		Simple mode	14	0.749438	0.284283	2.11581	0.567906	7.88274
		Weighted mode	14	0.668246	0.304342	1.95081	0.573206	6.63928
Anaeromassilibacillus sp001305115 abundance in stool		MR Egger	22	-0.0808591	0.820538	0.922324	0.462852	1.83791	0.84764	-0.0210315	0.450117	0.856
		Weighted median	22	-0.271691	0.229733	0.762089	0.489159	1.1873
		Inverse variance weighted	22	-0.321004	0.0488849	0.725421	0.527059	0.998438
		Simple mode	22	-0.397504	0.374858	0.671995	0.284565	1.5869
		Weighted mode	22	-0.28414	0.486977	0.752661	0.342599	1.65353
Azorhizobium abundance in stool		MR Egger	14	-0.27523	0.764156	0.759398	0.13097	4.40317	0.378825	0.046253	0.20545	0.391
		Weighted median	14	0.594294	0.244925	1.81175	0.665331	4.93355
		Inverse variance weighted	14	0.819812	0.030343	2.27007	1.08094	4.76738
		Simple mode	14	0.439276	0.616432	1.55158	0.289833	8.30621
		Weighted mode	14	0.439276	0.609431	1.55158	0.299581	8.03593
Bacteroides stercoris abundance in stool		MR Egger	10	0.000756772	0.997803	1.00076	0.59369	1.68693	0.522604	0.0316826	0.385669	0.554
		Weighted median	10	0.298142	0.0276177	1.34735	1.03339	1.7567
		Inverse variance weighted	10	0.226113	0.0284704	1.25372	1.0241	1.53482
		Simple mode	10	0.301803	0.198268	1.35229	0.883294	2.07032
		Weighted mode	10	0.319392	0.143687	1.37629	0.931043	2.03446
Bifidobacteriaceae abundance in stool		MR Egger	19	0.160922	0.486713	1.17459	0.753764	1.83038	0.91711	0.00515207	0.853981	0.935
		Weighted median	19	0.139487	0.332258	1.14968	0.8672	1.52419
		Inverse variance weighted	19	0.199038	0.0423854	1.22023	1.00686	1.47881
		Simple mode	19	0.109275	0.66013	1.11547	0.690902	1.80094
		Weighted mode	19	0.109275	0.535055	1.11547	0.795023	1.56508
Bifidobacterium kashiwanohense abundance in stool		MR Egger	12	-0.4326	0.206542	0.64882	0.346347	1.21545	0.298341	0.017299	0.619253	0.3
		Weighted median	12	-0.181542	0.310004	0.833983	0.587411	1.18406
		Inverse variance weighted	12	-0.286064	0.0405016	0.751214	0.571348	0.987705
		Simple mode	12	-0.114514	0.707398	0.891799	0.498018	1.59694
		Weighted mode	12	-0.114514	0.714003	0.891799	0.491001	1.61976
Bifidobacterium pseudocatenulatum abundance in stool		MR Egger	18	0.23647	0.6365	1.26677	0.484039	3.31524	0.0489509	0.018891	0.657484	0.891
		Weighted median	18	0.121824	0.598388	1.12955	0.717847	1.77739
		Inverse variance weighted	18	0.438369	0.0270032	1.55018	1.05111	2.2862
		Simple mode	18	-0.00993823	0.980372	0.990111	0.453792	2.16028
		Weighted mode	18	0.0189205	0.962424	1.0191	0.469204	2.21346
Eisenbergiella sp900066775 abundance in stool		MR Egger	15	0.768375	0.0623739	2.15626	1.03004	4.51387	0.212469	-0.0322511	0.285744	0.246
		Weighted median	15	0.0997285	0.630307	1.10487	0.736091	1.65841
		Inverse variance weighted	15	0.388922	0.0165741	1.47539	1.07334	2.02804
		Simple mode	15	-0.0834899	0.836193	0.9199	0.423029	2.00037
		Weighted mode	15	-0.0834899	0.810172	0.9199	0.471429	1.795
Elusimicrobiota abundance in stool		MR Egger	79	-1.3053	0.0715242	0.27109	0.0668452	1.0994	0.529093	0.0150962	0.393282	0.547
		Weighted median	79	-0.460748	0.327153	0.630812	0.250983	1.58546
		Inverse variance weighted	79	-0.759335	0.0195779	0.467977	0.247362	0.885353
		Simple mode	79	-0.334187	0.77173	0.71592	0.0754628	6.79197
		Weighted mode	79	-0.378464	0.747442	0.684912	0.068981	6.80049
Enorma massiliensis abundance in stool		MR Egger	30	0.147747	0.618383	1.15922	0.652386	2.05981	0.377571	-0.0337792	0.101609	0.393
		Weighted median	30	-0.250994	0.218763	0.778027	0.521519	1.1607
		Inverse variance weighted	30	-0.287515	0.0477869	0.750126	0.564265	0.997206
		Simple mode	30	0.136843	0.760221	1.14665	0.480109	2.73855
		Weighted mode	30	0.136843	0.73274	1.14665	0.526736	2.49613
Faecalicoccus pleomorphus abundance in stool		MR Egger	18	-0.196784	0.538385	0.821368	0.444761	1.51687	0.928859	-0.0132893	0.61025	0.934
		Weighted median	18	-0.344534	0.0997198	0.708551	0.470133	1.06788
		Inverse variance weighted	18	-0.337909	0.0300874	0.71326	0.525573	0.967973
		Simple mode	18	-0.337303	0.349501	0.713692	0.358982	1.41889
		Weighted mode	18	-0.343224	0.337151	0.709479	0.35904	1.40196
Faecalicoccus abundance in stool		MR Egger	18	-0.292028	0.331674	0.746748	0.421571	1.32275	0.946105	0.00190871	0.944534	0.951
		Weighted median	18	-0.309413	0.0852805	0.733878	0.515907	1.04394
		Inverse variance weighted	18	-0.273927	0.0497757	0.760387	0.578341	0.999737
		Simple mode	18	-0.331727	0.311949	0.717683	0.384569	1.33934
		Weighted mode	18	-0.337432	0.280938	0.713601	0.394034	1.29234
Flavonifractor sp002159265 abundance in stool		MR Egger	13	0.788657	0.392564	2.20044	0.387381	12.4991	0.295112	0.00288673	0.943495	0.328
		Weighted median	13	0.786559	0.033341	2.19583	1.06405	4.53143
		Inverse variance weighted	13	0.849572	0.00167494	2.33865	1.37671	3.97272
		Simple mode	13	1.40603	0.0441268	4.07972	1.19762	13.8977
		Weighted mode	13	1.34298	0.0594366	3.83046	1.08172	13.5639
Haemophilus D sp001679485 abundance in stool		MR Egger	15	-0.139459	0.588631	0.869829	0.531326	1.42399	0.68975	-0.0114986	0.702242	0.71
		Weighted median	15	-0.187548	0.216675	0.828989	0.615639	1.11628
		Inverse variance weighted	15	-0.227297	0.0440342	0.796684	0.638569	0.99395
		Simple mode	15	-0.322329	0.280852	0.72446	0.412492	1.27237
		Weighted mode	15	-0.155829	0.579226	0.855705	0.49966	1.46546
Herbinix abundance in stool		MR Egger	18	0.989258	0.201806	2.68924	0.626651	11.5407	0.202177	-0.0145425	0.670465	0.219
		Weighted median	18	0.853447	0.0311322	2.34772	1.08043	5.10148
		Inverse variance weighted	18	0.698112	0.0244968	2.00995	1.09393	3.69304
		Simple mode	18	1.41738	0.0776172	4.12629	0.940132	18.1105
		Weighted mode	18	1.36758	0.0663447	3.92585	1.00141	15.3906
Lawsonibacter sp002161175 abundance in stool		MR Egger	14	0.583046	0.409108	1.79149	0.470965	6.81457	0.338786	0.00244437	0.940834	0.355
		Weighted median	14	0.625346	0.0744531	1.86889	0.940106	3.71528
		Inverse variance weighted	14	0.630223	0.0182454	1.87803	1.11288	3.16925
		Simple mode	14	0.960544	0.212385	2.61312	0.621898	10.9799
		Weighted mode	14	0.948257	0.163056	2.58121	0.734398	9.07224
Megasphaera elsdenii abundance in stool		MR Egger	27	0.4452	0.0369479	1.5608	1.05054	2.31892	0.435274	-0.0197995	0.377857	0.483
		Weighted median	27	0.238022	0.0908613	1.26874	0.962824	1.67185
		Inverse variance weighted	27	0.28782	0.00399246	1.33352	1.09621	1.6222
		Simple mode	27	0.0525338	0.866649	1.05394	0.574284	1.93421
		Weighted mode	27	0.0460636	0.873624	1.04714	0.596909	1.83697
RUG472 sp900319345 abundance in stool		MR Egger	16	-0.492548	0.410071	0.611067	0.196045	1.90468	0.408278	-0.00644118	0.829387	0.427
		Weighted median	16	-0.325855	0.314847	0.72191	0.382401	1.36285
		Inverse variance weighted	16	-0.607509	0.0118818	0.544706	0.339312	0.874431
		Simple mode	16	-1.03931	0.106213	0.3537	0.108127	1.15701
		Weighted mode	16	-0.171267	0.783578	0.842596	0.253673	2.79876
RUG472 abundance in stool		MR Egger	18	-0.444275	0.40524	0.641289	0.231569	1.77594	0.591924	-0.000313447	0.991274	0.611
		Weighted median	18	-0.141017	0.640443	0.868475	0.480579	1.56946
		Inverse variance weighted	18	-0.449514	0.0395248	0.637938	0.415829	0.978683
		Simple mode	18	-0.0186696	0.972268	0.981504	0.347877	2.76923
		Weighted mode	18	0.00560394	0.991043	1.00562	0.383457	2.63725
Ruminococcus E sp900314705 abundance in stool		MR Egger	39	0.135696	0.481511	1.14533	0.787929	1.66486	0.337548	0.0147308	0.500129	0.358
		Weighted median	39	0.118152	0.368388	1.12542	0.869966	1.45587
		Inverse variance weighted	39	0.249007	0.00727738	1.28275	1.06947	1.53857
		Simple mode	39	0.214328	0.470912	1.23903	0.695939	2.20593
		Weighted mode	39	0.050153	0.851717	1.05143	0.623662	1.77261
Stappia abundance in stool		MR Egger	17	0.49699	0.469368	1.64377	0.442518	6.1059	0.407834	0.00820113	0.768043	0.418
		Weighted median	17	0.30495	0.517857	1.35656	0.538293	3.41867
		Inverse variance weighted	17	0.669212	0.0461594	1.9527	1.01145	3.76985
		Simple mode	17	1.5221	0.134083	4.58183	0.691961	30.3387
		Weighted mode	17	-0.131071	0.884074	0.877156	0.154882	4.96768
UBA7703 abundance in stool		MR Egger	13	-0.523508	0.553435	0.592438	0.110574	3.17419	0.360809	-0.00445447	0.888038	0.36
		Weighted median	13	-0.584218	0.164458	0.557542	0.244664	1.27053
		Inverse variance weighted	13	-0.637378	0.0438504	0.528677	0.28445	0.982596
		Simple mode	13	-0.637947	0.370164	0.528376	0.137949	2.0238
		Weighted mode	13	-0.608382	0.374307	0.544231	0.149478	1.98147
Veillonella rogosae abundance in stool		MR Egger	17	-0.289382	0.257537	0.748726	0.462421	1.21229	0.352271	0.00644748	0.808637	0.395
		Weighted median	17	-0.285358	0.0529143	0.751745	0.563093	1.0036
		Inverse variance weighted	17	-0.235951	0.036098	0.789819	0.633427	0.984825
		Simple mode	17	-0.356707	0.205432	0.699978	0.412141	1.18884
		Weighted mode	17	-0.337849	0.194925	0.713303	0.437213	1.16374
Bifidobacterium angulatum abundance in stool		MR Egger	23	0.150505	0.476848	1.16242	0.773565	1.74675	0.365953	0.00692623	0.753331	0.405
		Weighted median	23	0.12681	0.355698	1.1352	0.867362	1.48575
		Inverse variance weighted	23	0.208994	0.0279668	1.23244	1.02287	1.48495
		Simple mode	23	0.110493	0.624458	1.11683	0.722035	1.72749
		Weighted mode	23	0.104874	0.571598	1.11057	0.776427	1.58852
CAG-485 sp002362485 abundance in stool		MR Egger	19	-0.412829	0.211047	0.661775	0.35509	1.23334	0.443485	0.012739	0.693308	0.462
		Weighted median	19	-0.151358	0.439435	0.85954	0.585632	1.26156
		Inverse variance weighted	19	-0.298864	0.0311762	0.741661	0.565126	0.973342
		Simple mode	19	-0.0865083	0.808476	0.917128	0.460335	1.8272
		Weighted mode	19	-0.078943	0.826583	0.924093	0.460715	1.85353
Kandleria vitulina abundance in stool		MR Egger	16	0.595554	0.142381	1.81404	0.856103	3.84385	0.911215	-0.0226659	0.497988	0.917
		Weighted median	16	0.408076	0.0698171	1.50392	0.967477	2.33781
		Inverse variance weighted	16	0.357807	0.0388683	1.43019	1.01846	2.00837
		Simple mode	16	0.48839	0.243661	1.62969	0.740546	3.5864
		Weighted mode	16	0.441333	0.288044	1.55478	0.708946	3.40976
Kineothrix abundance in stool		MR Egger	17	-1.0832	0.195036	0.338509	0.0707626	1.61934	0.867318	0.0140604	0.652644	0.862
		Weighted median	17	-0.562308	0.170496	0.569892	0.255018	1.27354
		Inverse variance weighted	17	-0.743303	0.0131934	0.475541	0.264185	0.855987
		Simple mode	17	-0.563284	0.442645	0.569336	0.140059	2.31434
		Weighted mode	17	-0.537397	0.417801	0.584267	0.164674	2.07299

## Sheet: Table_S6
BWMR estimates the causal effect of gut microbiota on DA
exposure	outcome	method	beta	PIVW-FDR	pval	or	or_lci95	or_uci95
Aliivibrio abundance in stool	DA	bwmr	0.579209	0.840853	0.14383	1.78463	0.820807	3.8802
An7 abundance in stool		bwmr	0.956581	0.840853	0.0231265	2.60278	1.14011	5.94197
Anaeromassilibacillus sp001305115 abundance in stool		bwmr	-0.272035	0.840853	0.209054	0.761828	0.498332	1.16465
Azorhizobium abundance in stool		bwmr	0.926585	0.840853	0.155668	2.52587	0.702894	9.07677
Bacteroides stercoris abundance in stool		bwmr	0.246959	0.840853	0.0426377	1.28013	1.00823	1.62535
Bifidobacteriaceae abundance in stool		bwmr	0.148873	0.840853	0.252896	1.16053	0.899123	1.49793
Bifidobacterium angulatum abundance in stool		bwmr	0.280006	0.840853	0.0159616	1.32314	1.05365	1.66155
CAG-269 sp001915995 abundance in stool		bwmr	-0.358933	0.840853	0.054426	0.698421	0.484475	1.00685
CAG-485 sp002362485 abundance in stool		bwmr	-0.218569	0.840853	0.248349	0.803668	0.554506	1.16479
CAG-488 sp000434055 abundance in stool		bwmr	0.594871	0.840853	0.0148224	1.8128	1.12342	2.92521
Eisenbergiella sp900066775 abundance in stool		bwmr	0.15451	0.840853	0.480688	1.16709	0.759625	1.79311
Elusimicrobiota abundance in stool		bwmr	-0.58392	0.840853	0.168953	0.557708	0.242702	1.28157
Enorma massiliensis abundance in stool		bwmr	-0.354049	0.840853	0.0620371	0.701841	0.483876	1.01799
Faecalicoccus pleomorphus abundance in stool		bwmr	-0.531347	0.840853	0.0252389	0.587813	0.369078	0.936181
Faecalicoccus abundance in stool		bwmr	-0.39799	0.840853	0.03652	0.671669	0.462536	0.975359
Flavonifractor sp002159265 abundance in stool		bwmr	0.838975	0.792249	0.021702	2.31399	1.13047	4.73658
Haemophilus D sp001679485 abundance in stool		bwmr	-0.32925	0.840853	0.0857584	0.719463	0.494191	1.04742
Herbinix abundance in stool		bwmr	1.12755	0.840853	0.00252683	3.08807	1.48555	6.41928
Kandleria vitulina abundance in stool		bwmr	0.326517	0.840853	0.159157	1.38613	0.87982	2.18381
Kineothrix abundance in stool		bwmr	-0.813111	0.840853	0.0620517	0.443476	0.188772	1.04185
Lawsonibacter sp002161175 abundance in stool		bwmr	0.834718	0.840853	0.020658	2.30417	1.13627	4.67246
Megasphaera elsdenii abundance in stool		bwmr	0.33875	0.840853	0.0232812	1.40319	1.04718	1.88023
RUG472 sp900319345 abundance in stool		bwmr	-0.654109	0.840853	0.061727	0.519905	0.261757	1.03264
RUG472 abundance in stool		bwmr	-0.507069	0.840853	0.0963323	0.602258	0.3313	1.09483
Ruminococcus E sp900314705 abundance in stool		bwmr	0.281123	0.840853	0.0116176	1.32462	1.06479	1.64784
Stappia abundance in stool		bwmr	0.761773	0.840853	0.058658	2.14207	0.972484	4.71829
UBA7703 abundance in stool		bwmr	-0.808093	0.840853	0.130582	0.445707	0.156335	1.2707
Veillonella rogosae abundance in stool		bwmr	-0.181386	0.840853	0.220706	0.834114	0.62395	1.11507

## Sheet: Table_S7
MR estimates the causal effect of coffee consumption on Lawsonibacter sp002161175
exposure	outcome	method	nsnp	b	se	pval	lo_ci	up_ci	or	or_lci95	or_uci95	P-heterogeneity	egger_intercept	P-intercept	P-MR-PRESSO
coffee consumption	Lawsonibacter sp002161175 abundance in stool	MR Egger	6	0.0164505	0.0965672	0.873002	-0.172821	0.205722	1.01659	0.841288	1.22841	0.305526	0.00672526	0.36061	0.457
		Weighted median	6	0.0728595	0.0546684	0.182612	-0.0342904	0.18001	1.07558	0.966291	1.19723
		Inverse variance weighted	6	0.10148	0.0506135	0.0449631	0.00227758	0.200683	1.10681	1.00228	1.22224
		Simple mode	6	0.0752351	0.0814871	0.39823	-0.0844797	0.23495	1.07814	0.91899	1.26485
		Weighted mode	6	0.0728518	0.0511326	0.213537	-0.027368	0.173072	1.07557	0.973003	1.18895
